# Supplementary material for: A common allosteric mechanism regulates homeostatic inactivation of auxin and gibberellin
Source: Nat Commun. 2020 May 1;11:2143. doi: 10.1038/s41467-020-16068-0 (PMC7195466; doi:10.1038/s41467-020-16068-0)
Supplement: Supplementary file 3 — Source Data [file 41467_2020_16068_MOESM3_ESM.xlsx]

## Sheet: Figure 2c
Figure 2c	GA34 production (nmol/min/mg)
	WT 1h	WT 16 h	K308A 1h	K308A 16h	3Mu 1h	3Mu 16 h
Data 1	0.0321257	0.155081	0.033	0.0355668	0.0486536	0.0480539
Data 2	0.0206292	0.0899081	0.0301562	0.0330881	0.049014	0.0387865
Data 3	0.0347366	0.0876605	0.0288939	0.0384128	0.0268075	0.0434714
	WT 1h vs WT 16 h		K308A 1h vs K308A 16 h		3Mu 1h vs 3Mu 16 h
	p-value=0.0222		p-value=0.0630		p-value=0.8157
	two-tailed paired t-tests		two-tailed paired t-tests		two-tailed paired t-tests

## Sheet: Figure 2d
Figure 2d	GA34 production (nmol/min/mg)
	WT	Data 1	Data 2	Data 3
	10-7 M	0.110303	0.0683054	0.132364
	10-6 M	0.114303	0.107373	0.137164
	10-5 M	0.126731	0.138869	0.152078
	10-4 M	0.324255	0.325126	0.389106
	5×10-4 M	0.300883	0.316883	0.348572
	3Mu	Data 1	Data 2	Data 3
	10-7 M	0.0669135	0.058	0.053
	10-6 M	0.0494	0.038	0.045
	10-5 M	0.0426953	0.025	0.035
	10-4 M	0.0393864	0.0268075	0.0280148
	5×10-4 M	0.0426953	0.042	0.036

## Sheet: Figure 2e
Figure 2e
	Monomer	Data 1	Data 2	Data 3
	Km (mM)	2.27	1.71	2.2
	V max (nmol・L-1/min/mg)	0.282	0.093	0.287
	Dimer
	Km (mM)	0.144	0.1614	0.166
	V max (nmol・L-1/min/mg)	0.357	0.7744	0.834
	Tetramer
	Km (mM)	0.205	0.25	0.66
	V max (nmol・L-1/min/mg)	1.03	0.289	0.854

## Sheet: Figure 2g
Figure 2g	Culm length (cm)
	WT-OsGA2ox3	Total length	1st internode	2nd internode	3rd internode	4th internode
	Data 1	43.2	14.3	10.2	10.3	8.4
	Data 2	43.1	14.3	7.4	7.9	11
	Data 3	37.4	13.5	4.5	3	2.6
	Data 4	43.2	15.9	10.2	10.3	8.4
	Data 5	40.3	13.6	9.9	8.2	8.8
	Data 6	40.3	13.5	9.8	8.1	8.8
	3Mu-OsGA2ox3	Total length	1st internode	2nd internode	3rd internode	4th internode
	Data 1	47.8	15.5	7.6	6.2	11.8
	Data 2	50.3	16.2	9	10.8	9.8
	Data 3	45.1	18.2	9.6	9.9	11.1
	Data 4	45.3	17.4	12.9	9.4	11.8
	Data 5	46	14.6	8.3	7.2	12.3
	Data 6	48.4	20.6	8.4	8.2	11.2
	Vector control	Total length	1st internode	2nd internode	3rd internode	4th internode
	Data 1	54.3	18.3	8.2	9.1	13
	Data 2	48.1	16.5	11.7	10.9	13.2
	Data 3	46.8	19.7	6.4	7.7	9.9
	Data 4	47.2	18.5	7.7	7.7	11.7
	Data 5	48.2	18	11.1	9.2	10.9
	Data 6	53.7	17.6	13.6	10.7	9

## Sheet: Figure 3b-contour-xy
Figure 3b		x	y
		33.25	39.8
		33.75	40.3
		34.25	40.8
		34.75	41.3
		35.25	41.8
		35.75	42.3
		36.25	42.8
		36.75	43.3
		37.25	43.8
		37.75	44.3
		38.25	44.8
		38.75	45.3
		39.25	45.8
		39.75	46.3
		40.25	46.8
		40.75	47.3
		41.25	47.8
		41.75	48.3
		42.25	48.8
		42.75	49.3
		43.25	49.8
		43.75	50.3
			50.8
			51.3
			51.8
			52.3
			52.8
			53.3
			53.8
			54.3
			54.8
			55.3
	Interface	37.0057	51.9291
	Active	41.1024	40.2313

## Sheet: Figure 3b-contour-Z
Figure 3b	8.46703	8.46703	8.46703	8.46703	8.46703	8.46703	8.46703	8.46703	8.46703	8.46703	8.46703	8.46703	8.46703	8.46703	6.88941	6.487	8.46703	8.46703	8.46703	8.46703	8.46703	8.46703
	8.46703	8.46703	8.46703	8.46703	8.46703	8.46703	8.46703	8.46703	8.46703	8.46703	8.46703	8.46703	6.75937	3.78842	1.92876	1.50892	2.70041	5.75225	8.46703	8.46703	8.46703	8.46703
	8.46703	8.46703	8.46703	8.46703	8.46703	8.46703	8.46703	8.46703	8.46703	8.46703	8.46703	8.46703	4.62965	2.12334	0.299275	0	1.08759	3.08252	5.30969	8.46703	8.46703	8.46703
	8.46703	8.46703	8.46703	8.46703	8.46703	8.46703	8.46703	8.46703	8.46703	8.46703	8.46703	8.46703	3.70747	1.57352	0.144915	0.0795363	1.3542	1.89937	3.11305	5.69202	8.46703	8.46703
	8.46703	8.46703	8.46703	8.46703	8.46703	8.46703	8.46703	8.46703	8.46703	8.46703	6.14273	5.00793	4.01201	2.34036	1.22476	1.33199	1.86333	1.88533	2.95984	6.71092	8.46703	8.46703
	8.46703	8.46703	8.46703	8.46703	8.46703	8.46703	8.46703	8.46703	6.26338	4.57348	3.36706	2.55919	2.14268	2.32341	2.58596	2.06736	2.12333	2.79312	4.72856	8.46703	8.46703	8.46703
	8.46703	8.46703	8.46703	8.46703	8.46703	8.46703	8.46703	7.21367	4.41437	2.88036	2.1077	1.80808	1.84697	2.26431	2.36654	1.72525	1.67239	2.174	3.98946	7.72771	8.46703	8.46703
	8.46703	8.46703	8.46703	8.46703	8.46703	8.46703	8.46703	6.01774	3.74417	2.57249	2.21314	2.08431	2.3765	2.28043	2.09518	1.94432	2.15036	2.95335	4.63015	7.94178	8.46703	8.46703
	8.46703	8.46703	8.46703	8.46703	8.46703	8.46703	8.46703	5.07716	3.38358	2.81629	2.30192	2.17124	2.26854	1.98613	2.09897	2.71107	3.70166	5.29052	7.86518	8.46703	8.46703	8.46703
	8.46703	8.46703	8.46703	8.46703	8.46703	8.46703	6.75787	4.3977	2.99772	2.31317	2.19382	2.5004	2.10902	2.33014	3.03101	3.55702	4.87202	7.36573	8.30654	8.46703	8.46703	8.46703
	8.46703	8.46703	8.46703	8.46703	8.46703	8.46703	4.66658	3.10715	2.4662	2.21216	2.71092	2.70329	2.2007	3.0056	4.01349	4.69409	4.86436	4.45662	5.36455	7.08969	6.9465	8.46703
	8.46703	8.46703	8.46703	8.46703	8.46703	6.9272	4.03835	2.59344	2.48764	2.73268	3.35672	2.44523	2.32002	3.13619	3.73748	4.35063	3.60753	3.32237	3.71218	4.72901	5.25592	6.32944
	8.46703	8.46703	8.46703	8.46703	8.46703	7.47934	4.41399	3.20972	3.17994	3.31005	3.60438	2.77828	2.80882	3.58746	3.43414	3.42927	3.19265	3.0606	3.38818	4.6186	5.46297	8.46703
	8.46703	8.46703	8.46703	8.46703	7.24451	5.8588	4.87148	4.00659	3.77547	4.12184	4.11203	3.34735	3.45539	3.81152	3.50134	3.4326	3.4028	3.34689	4.05439	5.66879	6.6754	8.46703
	8.46703	8.46703	6.12824	5.14827	4.91954	4.55228	4.44694	3.55971	3.01444	3.54222	3.88903	3.31588	3.64362	3.92272	3.96596	3.74599	3.83528	3.96605	4.719	6.76593	8.46703	8.46703
	8.46703	5.9833	4.26086	3.55308	3.71511	4.3803	4.40401	3.66668	3.22386	3.92395	3.80814	3.01416	3.29697	3.94862	4.13654	4.05485	4.04652	4.64457	5.6991	7.21888	8.46703	8.46703
	8.46703	5.01501	3.51006	3.21894	3.42366	3.77034	4.04948	3.86774	4.10835	4.4331	3.62064	2.94757	3.23959	4.13635	4.42913	3.73129	3.36172	4.02136	5.24232	7.23703	8.46703	8.46703
	8.46703	5.29387	3.81603	3.45991	3.18466	3.50407	3.75568	3.67525	4.04611	4.17185	3.71008	3.29216	3.50034	4.50507	4.7719	3.71251	3.22535	3.64709	4.78368	6.6995	8.46703	8.46703
	8.46703	5.96409	4.80992	4.34173	3.94641	4.22624	4.09578	4.11399	4.35798	4.31681	4.1815	3.75934	3.93601	4.89237	5.34588	4.43372	3.93897	4.013	4.96053	6.94454	8.46703	8.46703
	8.46703	8.46703	6.51337	5.31896	4.62565	4.30687	4.26511	4.06866	3.95328	4.01049	4.4291	4.53896	4.78548	5.64666	5.72805	5.22198	4.58734	4.64242	5.52626	7.04058	8.46703	8.46703
	7.12859	7.02626	4.9334	4.06788	3.82479	3.71954	3.77225	3.71256	3.79118	4.09938	4.76187	5.02254	5.42154	6.11377	5.83043	5.62636	5.286	5.03088	5.29335	6.21595	8.46703	8.46703
	6.34735	5.37688	4.09163	3.55764	3.66134	3.52376	3.33268	3.48704	3.75592	4.31469	5.09882	5.50739	5.61662	6.00807	6.20549	5.86866	5.5724	5.36781	5.46509	6.62485	8.46703	8.46703
	8.46703	5.42732	4.34431	3.98692	3.90256	3.47186	3.2976	3.37277	3.67428	4.39999	5.20877	5.60337	5.5227	5.71129	5.9535	5.89283	5.59087	5.29602	6.45268	8.46703	8.46703	8.46703
	7.27663	5.44995	4.59153	4.25141	3.80069	3.36789	3.19832	3.10968	3.40099	4.24429	4.98294	5.65756	6.20472	5.82822	5.73033	5.64225	6.07163	6.47949	8.46703	8.46703	8.46703	8.46703
	6.53155	4.96775	4.2771	4.0202	3.61555	3.14102	3.01162	3.09096	3.51483	4.31625	5.22648	6.09735	7.69888	7.43292	6.99157	7.02705	8.46703	8.46703	8.46703	8.46703	8.46703	8.46703
	8.46703	5.54754	4.44408	3.75563	3.13736	2.89665	2.88523	3.11008	3.74661	4.57036	5.32843	6.69631	8.46703	8.46703	8.46703	8.46703	8.46703	8.46703	8.46703	8.46703	8.46703	8.46703
	8.46703	4.9738	3.78165	3.12308	2.64881	2.73611	3.01008	3.27631	4.0579	4.94685	5.71406	8.20488	8.46703	8.46703	8.46703	8.46703	8.46703	8.46703	8.46703	8.46703	8.46703	8.46703
	8.46703	4.98459	3.84358	2.9635	2.46706	2.61042	2.99365	3.27321	3.86957	4.70158	5.12752	7.46712	8.46703	8.46703	8.46703	8.46703	8.46703	8.46703	8.46703	8.46703	8.46703	8.46703
	8.46703	8.46703	5.6056	3.82671	3.32105	3.13007	3.09406	2.91385	3.04862	3.60443	4.52771	5.89739	8.46703	8.46703	8.46703	8.46703	8.46703	8.46703	8.46703	8.46703	8.46703	8.46703
	8.46703	8.46703	8.46703	5.99077	4.6275	4.157	3.52669	2.99637	2.83153	3.19188	4.49591	8.46703	8.46703	8.46703	8.46703	8.46703	8.46703	8.46703	8.46703	8.46703	8.46703	8.46703
	8.46703	8.46703	8.46703	8.46703	8.46703	8.46703	4.1524	3.64989	3.15749	3.51084	5.29889	8.46703	8.46703	8.46703	8.46703	8.46703	8.46703	8.46703	8.46703	8.46703	8.46703	8.46703
	8.46703	8.46703	8.46703	8.46703	8.46703	8.46703	5.52605	4.6708	5.02011	8.46703	8.46703	8.46703	8.46703	8.46703	8.46703	8.46703	8.46703	8.46703	8.46703	8.46703	8.46703	8.46703
	Note: "8.47E+00" represent bins with no counts (not sampled in the simulation)

## Sheet: Figure 3b-paths
Figure 3b		Path1x	Path1y	Path2x	Path2y
	1	35.25	53.25	35.25	53.25
	2	35.7445	52.8063	35.7487	52.768
	3	36.1263	52.2626	36.2102	52.2505
	4	36.4047	51.6595	36.2527	51.5582
	5	36.4797	50.9996	36.2503	50.8647
	6	36.2665	50.3713	36.2525	50.1712
	7	36.8338	50.0258	36.2471	49.4777
	8	37.2635	49.5192	36.3121	48.7875
	9	37.7855	49.1083	35.6237	48.791
	10	38.1882	48.5801	36.0551	48.2509
	11	38.7443	48.2174	36.7429	48.2384
	12	38.7564	47.5532	36.855	47.5544
	13	38.9698	46.9241	37.2467	46.9825
	14	39.2039	46.3023	37.2519	46.2889
	15	39.8668	46.2711	37.1546	45.6023
	16	39.8684	45.6104	37.4054	44.9558
	17	39.2513	45.371	37.8112	44.3934
	18	39.244	44.7067	38.3512	43.9583
	19	39.4023	44.0615	39.0397	43.8751
	20	39.9628	43.7049	39.7228	43.7553
	21	40.4451	43.248	40.2646	43.3225
	22	40.8646	42.7329	40.7527	42.8299
	23	40.749	42.0787	40.7541	42.1367
	24	40.7475	41.4144	40.736	41.4434
	25	40.75	40.75	40.75	40.75

## Sheet: Figure 3c-energies
Figure 3c	2.46706	2.46706
	2.73134	2.72091
	2.88624	2.88943
	3.0833	3.06055
	3.27484	3.24501
	3.40256	3.32862
	4.04065	3.61893
	4.10874	3.87121
	4.17458	4.11585
	3.65845	4.05178
	3.68088	3.27462
	3.78347	2.97747
	3.11509	3.34806
	3.71756	3.46298
	2.98539	3.74725
	2.4599	3.47502
	2.2913	2.44047
	2.2673	2.19865
	2.23913	2.17869
	2.00488	2.04925
	2.09455	2.03664
	1.76019	1.72566
	1.90205	1.81603
	0.563913	0.491284
	2.5696e-14	2.5696e-14

## Sheet: Figure 3d-rmsfs
Figure 3d	#Residue ID	0-20 ns	20-40 ns	40-60 ns	60-80 ns		Note: only in this data units are different from figure, in "nm" (not angstrom)
	12	0.148462	0.150275	0.14095	0.1486
	13	0.0857375	0.08775	0.079625	0.08165
	14	0.069	0.0715875	0.07645	0.0762125
	15	0.061825	0.063275	0.0655625	0.065075
	16	0.0652625	0.0651	0.0676875	0.068175
	17	0.077425	0.0782125	0.0815625	0.079575
	18	0.0847375	0.0853625	0.0899625	0.0777375
	19	0.0929125	0.105088	0.13605	0.0966875
	20	0.117925	0.132725	0.160275	0.12775
	21	0.131637	0.164513	0.1933	0.167038
	22	0.124	0.169513	0.212712	0.1818
	23	0.087225	0.116812	0.142487	0.125787
	24	0.0701875	0.0768125	0.0814	0.0764625
	25	0.0699875	0.074925	0.0784	0.0766875
	26	0.119775	0.12165	0.110312	0.101112
	27	0.10155	0.1098	0.10035	0.0978875
	28	0.07245	0.075	0.0737125	0.069625
	29	0.056125	0.056225	0.0572125	0.0573125
	30	0.0546875	0.0557625	0.058825	0.0573125
	31	0.0582375	0.0591375	0.0573625	0.0546125
	32	0.06225	0.0667875	0.0652875	0.0559
	33	0.079325	0.0834375	0.0815625	0.060525
	34	0.1141	0.121162	0.11415	0.0892375
	35	0.0938875	0.0937375	0.101062	0.088525
	36	0.124863	0.124812	0.13235	0.117575
	37	0.10955	0.106875	0.1116	0.104487
	38	0.0655625	0.0664	0.069875	0.0627
	39	0.060225	0.0565375	0.0589	0.056
	40	0.0694	0.0655375	0.0669	0.0621625
	41	0.0613625	0.058025	0.06095	0.0577875
	42	0.0525625	0.0468625	0.04915	0.0474125
	43	0.0561	0.0492125	0.0517625	0.05165
	44	0.061025	0.05265	0.05675	0.058
	45	0.053425	0.0463625	0.0498875	0.0507125
	46	0.04875	0.0443	0.0466875	0.0492625
	47	0.0591375	0.053775	0.0582	0.06265
	48	0.0674875	0.0572875	0.0634625	0.0658
	49	0.059825	0.0503	0.053925	0.05385
	50	0.04695	0.0421375	0.0457625	0.0459125
	51	0.0421875	0.0396875	0.0425	0.04295
	52	0.0386875	0.0373125	0.0391375	0.0387875
	53	0.03805	0.0378875	0.0385375	0.038775
	54	0.0425625	0.04235	0.043475	0.04255
	55	0.054075	0.0521375	0.0535625	0.0531
	56	0.0712375	0.0698	0.0710125	0.0617
	57	0.06245	0.0628875	0.0663625	0.0648
	58	0.080275	0.0782625	0.081725	0.0760625
	59	0.0583375	0.0590125	0.0622625	0.060325
	60	0.0660875	0.0683625	0.0754	0.0713875
	61	0.065	0.0658375	0.0728875	0.070375
	62	0.0633625	0.0664875	0.06995	0.0692875
	63	0.0625375	0.06655	0.0711375	0.069125
	64	0.051125	0.05335	0.05945	0.0555375
	65	0.04805	0.0497625	0.053725	0.0514
	66	0.0517875	0.05285	0.0541875	0.0531125
	67	0.048975	0.050925	0.052125	0.0493
	68	0.04415	0.0460625	0.048125	0.0458875
	69	0.0508125	0.052325	0.0521375	0.051475
	70	0.04545	0.0477	0.046675	0.0455
	71	0.0429375	0.044875	0.04415	0.0428875
	72	0.0498125	0.0515625	0.0511	0.050025
	73	0.0506875	0.0534375	0.0538125	0.051975
	74	0.0451625	0.04865	0.0488375	0.0470125
	75	0.0442125	0.0454375	0.0466625	0.045775
	76	0.0595375	0.0627625	0.0636125	0.0626375
	77	0.0668875	0.0716125	0.0739375	0.0723125
	78	0.0776875	0.08265	0.08815	0.0883875
	79	0.0691625	0.0717125	0.079225	0.08005
	80	0.0821875	0.085075	0.0919125	0.0916375
	81	0.078675	0.0836	0.0874375	0.0858125
	82	0.056275	0.058925	0.062875	0.0609875
	83	0.0650875	0.0673875	0.073775	0.0716875
	84	0.0763125	0.0806625	0.0868875	0.0841625
	85	0.0589875	0.0629	0.06775	0.0667
	86	0.0568625	0.0586	0.0632125	0.0632875
	87	0.0595125	0.0645875	0.0673875	0.0668375
	88	0.056225	0.0552	0.058925	0.0619625
	89	0.0523875	0.0548875	0.062075	0.072625
	90	0.065375	0.0650625	0.069675	0.0802125
	91	0.056925	0.0561625	0.0614625	0.0672
	92	0.047775	0.0471	0.052175	0.0534
	93	0.039325	0.0399625	0.0443625	0.04305
	94	0.045675	0.0469625	0.0503	0.0487875
	95	0.0411375	0.0417375	0.0475125	0.050525
	96	0.0442625	0.0452625	0.0540125	0.0671625
	97	0.048775	0.0506125	0.0634125	0.072425
	98	0.0483	0.0511	0.07005	0.0861375
	99	0.0517125	0.0677375	0.103375	0.115475
	100	0.0567625	0.0739875	0.122287	0.142475
	101	0.0707625	0.079525	0.14085	0.158925
	102	0.0915	0.090925	0.138275	0.161087
	103	0.05605	0.056825	0.09095	0.105712
	104	0.053425	0.051075	0.0715625	0.0817625
	105	0.0447	0.0447875	0.0540875	0.062725
	106	0.0389875	0.0375375	0.04205	0.048125
	107	0.039975	0.0397125	0.043375	0.046475
	108	0.0335875	0.0336	0.0370375	0.0378375
	109	0.03395	0.0351	0.03835	0.039325
	110	0.0351625	0.0347875	0.038625	0.038375
	111	0.0416625	0.0402625	0.044475	0.0454625
	112	0.0426375	0.0436375	0.0460375	0.0494625
	113	0.0482125	0.0502375	0.0527	0.055975
	114	0.0454	0.046575	0.0472875	0.0483875
	115	0.0562875	0.0557	0.056375	0.056875
	116	0.0589625	0.06225	0.0637875	0.0618625
	117	0.0659125	0.0618875	0.060975	0.0585
	118	0.0605125	0.0576375	0.056525	0.05565
	119	0.0590875	0.059	0.057575	0.055475
	120	0.0654125	0.067025	0.0667	0.0655875
	121	0.0931125	0.0936625	0.0951625	0.0941375
	122	0.0846625	0.0873375	0.086025	0.0883
	123	0.064	0.0677625	0.06535	0.0753375
	124	0.0855875	0.09415	0.0930375	0.0923875
	125	0.06445	0.069175	0.068625	0.0682375
	126	0.0669125	0.07205	0.0713625	0.070275
	127	0.0917375	0.0967625	0.0935875	0.0951
	128	0.076525	0.0854125	0.0818625	0.0796375
	129	0.0763875	0.0845875	0.081725	0.08055
	130	0.0700125	0.0765375	0.07495	0.07325
	131	0.0563375	0.06155	0.059775	0.0581625
	132	0.0559	0.060475	0.058525	0.0580875
	133	0.059075	0.0627875	0.06105	0.0604875
	134	0.0565125	0.060125	0.0573125	0.055975
	135	0.04935	0.0513625	0.0479375	0.0473
	136	0.049175	0.0548625	0.0521875	0.05125
	137	0.050275	0.055975	0.0546875	0.053675
	138	0.0451875	0.046925	0.0455375	0.045775
	139	0.04755	0.04675	0.0457875	0.044275
	140	0.05395	0.0535625	0.0532125	0.0514
	141	0.051575	0.0510375	0.05265	0.0511625
	142	0.043675	0.0442875	0.0461625	0.0445
	143	0.0468	0.0459	0.0467125	0.0475
	144	0.050375	0.0495375	0.0513125	0.0506
	145	0.046175	0.0472	0.0490625	0.0469375
	146	0.0447875	0.0463125	0.0467375	0.0457875
	147	0.0440875	0.046075	0.047275	0.046575
	148	0.0439	0.0460375	0.0470375	0.0454375
	149	0.0453375	0.0463625	0.046675	0.04365
	150	0.048	0.0486875	0.04995	0.0474125
	151	0.0500375	0.0496	0.05025	0.0480625
	152	0.055	0.0542	0.053825	0.0531875
	153	0.0541625	0.053475	0.053075	0.0541625
	154	0.0586	0.0554625	0.0557875	0.0563125
	155	0.06335	0.0607875	0.0609375	0.061025
	156	0.0629625	0.0611375	0.0621875	0.06255
	157	0.06355	0.06265	0.0640625	0.06385
	158	0.081525	0.07785	0.0804875	0.0832125
	159	0.0795875	0.075775	0.0800125	0.0883
	160	0.120562	0.114575	0.120125	0.135063
	161	0.120387	0.118163	0.113875	0.131038
	162	0.132425	0.127675	0.123563	0.162675
	163	0.105825	0.096075	0.0948875	0.146775
	164	0.0914875	0.080375	0.0806	0.091425
	165	0.0601625	0.05995	0.0609875	0.0621125
	166	0.0646625	0.0621125	0.0657125	0.0692125
	167	0.0601125	0.06015	0.0650625	0.06625
	168	0.05255	0.05325	0.05805	0.0591
	169	0.0574375	0.06115	0.0639125	0.0625625
	170	0.0599375	0.06705	0.066925	0.064525
	171	0.0645125	0.0689625	0.068525	0.066575
	172	0.0687875	0.0772125	0.0718875	0.0714875
	173	0.07215	0.0811125	0.0792125	0.08585
	174	0.04795	0.051775	0.05325	0.0550875
	175	0.03935	0.0421	0.045775	0.049225
	176	0.0365875	0.038225	0.041025	0.0425
	177	0.03705	0.041825	0.0452375	0.0451875
	178	0.0363125	0.0376125	0.038375	0.0375
	179	0.0345	0.0354625	0.0383375	0.0367875
	180	0.030825	0.0321375	0.03385	0.0341
	181	0.0402125	0.0384125	0.036575	0.036475
	182	0.03955	0.0367375	0.035325	0.0358
	183	0.0527	0.044925	0.0430375	0.0418125
	184	0.0578375	0.0526375	0.0551125	0.0519
	185	0.053275	0.0515875	0.057	0.0533
	186	0.059325	0.05835	0.0654875	0.0597
	187	0.0758875	0.0742625	0.0840375	0.0761375
	188	0.0867875	0.0853875	0.0969875	0.0879625
	189	0.0701375	0.0696	0.0778	0.0727875
	190	0.0843375	0.0825125	0.0894	0.0846125
	191	0.106787	0.102487	0.110887	0.107438
	192	0.0861875	0.0886625	0.0930125	0.0899875
	193	0.0975375	0.094775	0.096625	0.095
	194	0.069375	0.0691625	0.071675	0.070325
	195	0.0532375	0.048675	0.05035	0.0507
	196	0.0469625	0.045475	0.0487375	0.0494
	197	0.04395	0.0421125	0.0454125	0.0485375
	198	0.043425	0.041225	0.0471375	0.059725
	199	0.043675	0.0434	0.05255	0.0662125
	200	0.055575	0.06115	0.0854375	0.0724
	201	0.041775	0.0398875	0.0434625	0.045575
	202	0.0353875	0.035525	0.039925	0.044425
	203	0.0342375	0.0338375	0.037775	0.0411
	204	0.036275	0.03595	0.041	0.04395
	205	0.035475	0.0360625	0.041875	0.0442
	206	0.0339125	0.035525	0.0393625	0.04185
	207	0.0355125	0.035175	0.038125	0.04015
	208	0.042025	0.039025	0.04175	0.044075
	209	0.0401375	0.03745	0.0396875	0.0400125
	210	0.034	0.0331875	0.034925	0.0351
	211	0.038625	0.03715	0.037825	0.0379875
	212	0.03745	0.0361	0.0361875	0.0373125
	213	0.042475	0.0406125	0.0430875	0.0420875
	214	0.0453125	0.0463875	0.0506	0.046625
	215	0.0615	0.062275	0.069525	0.0650125
	216	0.0501	0.0507	0.0562375	0.0509
	217	0.0639	0.0634375	0.066475	0.0616
	218	0.0618875	0.06005	0.0623125	0.062225
	219	0.047325	0.044875	0.046575	0.0461125
	220	0.0427625	0.04135	0.04295	0.0415375
	221	0.0410875	0.0390375	0.04175	0.0410375
	222	0.050175	0.0486	0.052225	0.0543875
	223	0.0722375	0.0719	0.07165	0.0804
	224	0.11025	0.100888	0.105963	0.118425
	225	0.155463	0.14035	0.146875	0.15765
	226	0.1371	0.1281	0.124437	0.133788
	227	0.090125	0.0834875	0.088	0.09835
	228	0.0608	0.0581	0.0614375	0.0655875
	229	0.05245	0.05215	0.0541375	0.0561375
	230	0.048775	0.0495125	0.0513125	0.051575
	231	0.048925	0.0503875	0.0520375	0.051375
	232	0.0576	0.0579875	0.0663625	0.059275
	233	0.059625	0.06225	0.071875	0.0714375
	234	0.0480375	0.04975	0.052125	0.0548875
	235	0.0443	0.045975	0.048525	0.050575
	236	0.0484375	0.0499375	0.0535875	0.0561875
	237	0.046275	0.0455625	0.0469625	0.0496125
	238	0.0391125	0.0382375	0.039275	0.039425
	239	0.0365375	0.035775	0.036425	0.0363375
	240	0.0352625	0.033975	0.0343625	0.0348
	241	0.0416	0.0359625	0.037325	0.0381125
	242	0.034875	0.0336	0.03545	0.0370625
	243	0.034625	0.0345875	0.037675	0.04005
	244	0.031275	0.0312625	0.0340875	0.0361625
	245	0.0346	0.0345875	0.037425	0.0391625
	246	0.034375	0.035225	0.037325	0.0383
	247	0.0353	0.035475	0.0379375	0.0388875
	248	0.036025	0.0344875	0.0388	0.0397875
	249	0.0390375	0.0369625	0.040625	0.041325
	250	0.042375	0.0402375	0.0430875	0.0436375
	251	0.046775	0.045175	0.049175	0.0491875
	252	0.05285	0.0506375	0.0526625	0.05405
	253	0.0545	0.0517875	0.05275	0.0548375
	254	0.0526125	0.0468	0.04735	0.050675
	255	0.0546625	0.0485625	0.049675	0.05355
	256	0.0393875	0.037025	0.04045	0.0420875
	257	0.0434375	0.0363875	0.0418	0.0402875
	258	0.03925	0.03605	0.0401875	0.0400125
	259	0.037975	0.0359375	0.039775	0.0396125
	260	0.0387625	0.0364125	0.040525	0.0406625
	261	0.04115	0.0390375	0.0412875	0.0405625
	262	0.0506875	0.046375	0.0487	0.0494375
	263	0.0509625	0.049175	0.0479625	0.04995
	264	0.05475	0.0537125	0.0538	0.051775
	265	0.0660625	0.0647375	0.06785	0.064125
	266	0.0791875	0.0766125	0.081325	0.0745625
	267	0.06415	0.0650375	0.0659375	0.059775
	268	0.0511875	0.0506625	0.05035	0.0475
	269	0.0412875	0.0397125	0.0414125	0.0411
	270	0.036975	0.035025	0.035975	0.036125
	271	0.0356875	0.034025	0.034325	0.0343375
	272	0.0330875	0.0315	0.03315	0.032125
	273	0.0332375	0.0338625	0.0378875	0.03555
	274	0.033675	0.033625	0.0363875	0.0351875
	275	0.0369125	0.03775	0.0381875	0.0383
	276	0.0448	0.0454375	0.046025	0.0461625
	277	0.0453375	0.0479625	0.0516	0.05745
	278	0.04825	0.0505375	0.0550375	0.0605875
	279	0.05385	0.0547	0.059725	0.0631875
	280	0.0544125	0.0539	0.0648	0.07155
	281	0.069625	0.0674125	0.081775	0.090475
	282	0.065775	0.066025	0.0752375	0.0751375
	283	0.0588625	0.0585	0.0638375	0.0678375
	284	0.05505	0.05385	0.0599125	0.061575
	285	0.0568375	0.05115	0.0572625	0.0572625
	286	0.053475	0.0515	0.059075	0.0571375
	287	0.071675	0.0670125	0.07295	0.0699625
	288	0.09455	0.0918875	0.098725	0.0975375
	289	0.105313	0.0983	0.103125	0.101938
	290	0.0944125	0.0893875	0.0927125	0.0917
	291	0.107525	0.107587	0.112225	0.109213
	292	0.183537	0.167625	0.1859	0.170437
	293	0.224662	0.200525	0.232187	0.21905
	294	0.238563	0.225463	0.241212	0.233587
	295	0.146663	0.142212	0.155062	0.15
	296	0.1137	0.110025	0.13035	0.1184
	297	0.0723	0.068675	0.0810625	0.078025
	298	0.06645	0.06195	0.0714	0.0710875
	299	0.061025	0.060025	0.0649875	0.066825
	300	0.0652	0.063675	0.0725	0.0767375
	301	0.0770625	0.0760875	0.0864	0.0855625
	302	0.0564875	0.0561	0.06635	0.068975
	303	0.0520125	0.0534875	0.0628875	0.0667875
	304	0.0425125	0.0457375	0.0549	0.0575375
	305	0.0500375	0.0535375	0.0654625	0.07275
	306	0.0543125	0.0611875	0.0695	0.0807125
	307	0.0472125	0.0545375	0.061	0.0720125
	308	0.044475	0.0489625	0.0651875	0.0784
	309	0.0528125	0.0590375	0.0764	0.095075
	310	0.051675	0.061125	0.0747625	0.0974875
	311	0.0478875	0.055775	0.072375	0.0934875
	312	0.052	0.059	0.0909375	0.1066
	313	0.05895	0.06495	0.096	0.1084
	314	0.0467625	0.051575	0.0763	0.0918625
	315	0.0457125	0.048775	0.07795	0.101187
	316	0.0422625	0.0451	0.0734125	0.107962
	317	0.05265	0.0535625	0.07465	0.10525
	318	0.0520625	0.0525125	0.07105	0.0922125
	319	0.0557875	0.055375	0.0697625	0.085525
	320	0.0492125	0.049225	0.0623125	0.070425
	321	0.0508625	0.0515	0.0626	0.0696
	322	0.0712625	0.071	0.080975	0.089625
	323	0.0818625	0.0806375	0.0887375	0.0969875
	324	0.0641625	0.0642375	0.0717	0.0771875
	325	0.0692625	0.0693625	0.0778625	0.084725
	326	0.100762	0.097025	0.105887	0.113375

## Sheet: Figure 3e-rmsds
Figure 3e	group	path1 mean	path1 stdev	path2 mean	path2 stdev
	"1-5"	2.13357	0.963855	2.13357	0.963855
	"6-10"	1.9533	0.71189	2.40594	0.846911
	"11-15"	1.76204	0.508839	2.87632	0.972624
	"16-20"	2.04918	0.675719	2.05349	0.688705
	"21-25"	1.04507	0.476162	1.02152	0.448299
	Note: path1/2 means at group "1-5" were identical because the resampled snapshots were identical

[truncated: 7 more sheets: Figure 3f, Figure 4f, Sup. Figure 6, Sup. Figure 7b, Sup. Figure 7e, Sup. Figure 9d, Sup. Figure 11]
